# Supplementary material for: Computational and Experimental Evidence for Templated Macrocyclization: The Role of a Hydrogen Bond Network in the Quantitative Dimerization of 24-Atom Macrocycles
Source: Molecules. 2023 Jan 23;28(3):1144. doi: 10.3390/molecules28031144 (PMC9921993; doi:10.3390/molecules28031144)
Supplement: Supplementary file 1 [file molecules-28-01144-s001.zip]

Archive with 1 entries (1 files):
- molecules-2132968-supplementary.pdf
